# Supplementary material for: Multi-Level Profiling of MAPK-Associated Genes and MicroRNAs Uncovers Regulatory Networks in Breast Cancer Subtypes
Source: Int J Mol Sci. 2025 Dec 7;26(24):11831. doi: 10.3390/ijms262411831 (PMC12732379; doi:10.3390/ijms262411831)
Supplement: Supplementary file 1 [file ijms-26-11831-s001.zip]

Archive with 1 entries (1 files):
- ijms-4008166-supplementary.pdf
